# Supplementary material for: The Influence of Participation in Pregnancy Courses and Breastfeeding Support Groups on Attitudes and Knowledge of Health Professionals about Breastfeeding
Source: Children (Basel). 2023 Mar 28;10(4):632. doi: 10.3390/children10040632 (PMC10136614; doi:10.3390/children10040632)
Supplement: Supplementary file 1 [file children-10-00632-s001.zip]

Archive with 1 entries (1 files):
- children-2219648-supplementary.xlsx
