# Supplementary material for: The Influence of Participation in Pregnancy Courses and Breastfeeding Support Groups on Attitudes and Knowledge of Health Professionals about Breastfeeding
Source: Children (Basel). 2023 Mar 28;10(4):632. doi: 10.3390/children10040632 (PMC10136614; doi:10.3390/children10040632)
Supplement: Supplementary file 1 [file children-10-00632-s001.zip › children-2219648-supplementary.xlsx]

## Sheet: List1
	BEHAVIOR	Never	Very rarely, just a couple of times (1 to 5 times during the previous work experience)	More than a couple of times, but not often (answers between "very rarely, only a few times" and "often")	Often (at least 4 times a year)	Regularly (at least once a month)
1	How often do you advise mothers to exclusively breastfeed for 6 months?	1	2	3	4	5
2	How often do you advise mothers to continue breastfeeding after 6 months with supplementation?	1	2	3	4	5
3	How often do you advise mothers to continue breastfeeding after 24 months of the child's life, if both mother and child want it?	1	2	3	4	5
4	How often do you automatically recommend that a mother stop breastfeeding because she is feverish?	5	4	3	2	1
5	How often do you advise breastfeeding mothers to stop breastfeeding when introducing any drugs ( e.g. penicillin, cephalosporins, paracetamol ...)?	5	4	3	2	1
6	How frequently do you advise mothers to stop breastfeeding if ragada occurs on a one breast?	5	4	3	2	1
7	How often do you participate in breastfeeding education?	1	2	3	4	5
8	How often do you advise giving tea to a breastfed baby in the first 6 months of life?	5	4	3	2	1
9	How often do you advise giving a pacifier to a breastfed baby in the first 6 weeks of life?	5	4	3	2	1
	ATTITUDES	Strongly Disagree	Mostly Disagree	Neither Agree nor Disagree	Mostly Agree	Strongly Agree
1	It is right and natural for a mother to breastfeed a hungry child in a public place.	1	2	3	4	5
2	It is in the interest of the child and the father that each father spends as much time as possible with the child, and if he is employed, use his right to two months of parental leave.	1	2	3	4	5
3	Breastfeeding should not be seen only as a process of satisfying hunger but as a mechanism to reduce stress and discomfort of the child and mother.	1	2	3	4	5
4	Breastfeeding is a mother's way of providing comfort, love, security and communication with the baby.	1	2	3	4	5
5	It is the obligation of society to provide every future parent with information about the benefits of breastfeeding and the risks of suboptimal child feeding.	1	2	3	4	5
6	In an age of respect for differences and personality rights, the mother's right to breastfeed a hungry child in public should be respected.	1	2	3	4	5
7	At the time the mother is breastfeeding the role of the father is not significant	5	4	3	2	1
8	Mothers who breastfeed their children for more than a year run the risk of their children being spoiled.	5	4	3	2	1
9	Mothers who breastfeed for more than a year are exhausted and susceptible to disease.	5	4	3	2	1
10	A man disrupts his male role in the family when he helps a woman in the house and around breastfeeding.	5	4	3	2	1
11	Breastfeeding significantly disrupts the partner's intimacy.	5	4	3	2	1
12	The child's father's love for his partner is also reflected in the effort to enable and facilitate the best care for the child, including the child's breastfeeding	1	2	3	4	5
13	Breastfeeding has a long-term negative effect on the mother's ability to work.	5	4	3	2	1
14	When a woman decides to breastfeed, she chooses between career and motherhood.	5	4	3	2	1
15	Breastfeeding is only needed in poor countries where children are starving.	5	4	3	2	1
16	I don't understand men who help women with breastfeeding, such behavior is completely "unmanly" to me.	5	4	3	2	1
17	If I had power in the state, I would protect the right of a child to be breastfed when he is hungry, because the fundamental right of every human being is not to suffer hunger.	1	2	3	4	5
18	I don't understand people who admire naked women's breasts and are disgusted by any idea of ​​breastfeeding in a public place	1	2	3	4	5
19	No matter what medicine says about the justification of breastfeeding, even after a year, I think that such a prolongation of breastfeeding has harmful consequences not only for the individual but also for society as a whole.	5	4	3	2	1
	KNOWLEDGE	FALSE	TRUE
1	If the mother and child want and it suits them, there is no reason for the mother not to breastfeed for two years or more.	0	1
2	The process of breastfeeding and the composition of breast milk are continuously adjusted to the needs of the child.	0	1
3	When the child vomits, it is necessary to stop breastfeeding.	1	0
4	By the time the baby has diarrhea, the mother can continue breastfeeding normally.	0	1
5	Many medications taken by the mother are not contraindicated during breastfeeding.	0	1
6	A breastfeeding mother should not drink a small cup of black coffee a day.	1	0
7	During the period when the breastfeeding mother is allowed to drink as much alcohol as she wants and it will not harm the health of the child.	1	0
8	At a time when the child has a bad cold and a high temperature, he does not need breast milk.	1	0
9	The baby can be pampered by frequent putting on the chest.	1	0
10	Infant colic is more common in breastfed children.	1	0
11	The mother must stop breastfeeding immediately when she finds out she is pregnant.	1	0
12	The mother should not go to the dentist while breastfeeding.	1	0
13	When a breastfed child goes to hospital it is not necessary for the mother to be with him.	1	0
14	Night breastfeeding causes caries in a child in the first year of life.	1	0
15	Breastfeeding is a safe method of contraception.	1	0
16	Rooming in is important for establishing breastfeeding.	0	1
17	Breastfeeding should be stopped before going to the nursery or kindergarten.	1	0
18	UNICEF recommends that if it is appropriate for the mother and child to continue breastfeeding, there is no reason for the mother not to breastfeed for two years or more.	0	1
19	Public advertising breast milk substitutes are legally prohibited in our country (i.e. it`s for advertising prescribed legal sanction).	1	0
20	A mother with a fever may take some antipyretics (e.g. paracetamol) and breastfeed normally.	0	1
